# Supplementary material for: Validation data of parallel 3D surface-borehole electromagnetic forward modeling
Source: Data Brief. 2020 Jan 30;29:105209. doi: 10.1016/j.dib.2020.105209 (PMC7015985; doi:10.1016/j.dib.2020.105209)
Supplement: Multimedia component 1 [file mmc1.xml]

<?xml version="1.0" encoding="utf-8" standalone="no"?>
<data>
  <datasets>
    <author>chong.liu@uqat.ca</author>
    <type>1</type>
    <dataset>
      <name>Surface-borehole TEM forward modeling</name>
      <caption />
      <description>They are the parallelized codes used for surface-borehole TEM forward modeling based on the code Loki (developed by Fred Sugeng, Art Raiche and Glenn Wilson in Electromagnetic Modeling Group – CSIRO Exploration &amp; Mining ). The codes are compiled in the language ANSI Standard Fortran 95. The code is parallelized with MPI and OpenMP. With the software Visual Studio and Intel Parallel Studio XE, one can open the codes and do the surface-borehole TEM forward modeling with any geological model.</description>
      <filetype>
        <name />
      </filetype>
      <filesize />
      <source>0</source>
      <sourcename>Original Data</sourcename>
      <access>
        <type>1</type>
        <name>Data available in data repository</name>
        <reponame>Mendeley Data</reponame>
        <PersistentId>10.17632/zjbbtcgbk7.3</PersistentId>
        <deeplinkurl>https://data.mendeley.com/datasets/zjbbtcgbk7/3</deeplinkurl>
      </access>
    </dataset>
    <dataset>
      <name>Surface-borehole TEM forward modeling</name>
      <caption />
      <description>They are the parallelized codes used for surface-borehole TEM forward modeling based on the code Loki (developed by Fred Sugeng, Art Raiche and Glenn Wilson in Electromagnetic Modeling Group – CSIRO Exploration &amp; Mining ). The codes are compiled in the language ANSI Standard Fortran 95. The code is parallelized with MPI and OpenMP. With the software Visual Studio and Intel Parallel Studio XE, one can open the codes and do the surface-borehole TEM forward modeling with any geological model.</description>
      <filetype>
        <name />
      </filetype>
      <filesize />
      <source>0</source>
      <sourcename>Original Data</sourcename>
      <access>
        <type>1</type>
        <name>Data available in data repository</name>
        <reponame>Mendeley Data</reponame>
        <PersistentId>10.17632/zjbbtcgbk7.3</PersistentId>
        <deeplinkurl>https://data.mendeley.com/datasets/zjbbtcgbk7/3</deeplinkurl>
      </access>
    </dataset>
  </datasets>
</data>
